# Supplementary material for: Comparative genomic analyses identify the Vibrio harveyi genome sequenced strains BAA-1116 and HY01 as Vibrio campbellii
Source: Environ Microbiol Rep. 2010 Feb;2(1):81–9. doi: 10.1111/j.1758-2229.2009.00100.x (PMC2912166; doi:10.1111/j.1758-2229.2009.00100.x)
Supplement: Supplementary file 1 [file emi40002-0081-SD1.xls]

## Sheet: Sheet1
Supplemental Table 1. Accession numbers and source of MLSA sequences used in this study
Strain	Assigned species	ftsZ	mreB	topA	Reference
CAIM 29	harveyi	GQ428218	GQ428248	GQ428278	This study
CAIM 148	harveyi	GQ428221	GQ428251	GQ428281	This study
CAIM 461	harveyi	GQ428222	GQ428252	GQ428282	This study
CAIM 463	harveyi	GQ428223	GQ428253	GQ428283	This study
CAIM 464	harveyi	GQ428224	GQ428254	GQ428284	This study
CAIM 606	harveyi	GQ428228	GQ428258	GQ428288	This study
CAIM 1075	harveyi	GQ428229	GQ428259	GQ428289	This study
CAIM 1754	harveyi	GQ428230	GQ428260	GQ428290	This study
CAIM 1766	harveyi	GQ428231	GQ428261	GQ428291	This study
CAIM 1792	harveyi	GQ428245	GQ428275	GQ428305	This study
ATCC BAA-1116	harveyi	GQ983111	GQ983112	GQ983113	This study
ATCC 33843	harveyi	GQ428236	GQ428266	GQ428296	This study
ATCC 35804	harveyi	GQ428226	GQ428256	GQ428286	This study
ATCC 14126	harveyi	GQ428235	GQ428265	GQ428295	This study
D1	harveyi	GQ428237	GQ428267	GQ428297	This study
E1	harveyi	GQ428238	GQ428268	GQ428298	This study
G1	harveyi	GQ428240	GQ428270	GQ428300	This study
H6	harveyi	GQ428241	GQ428271	GQ428301	This study
L1	harveyi	GQ428242	GQ428272	GQ428302	This study
501J	harveyi	GQ428225	GQ428255	GQ428285	This study
602L	harveyi	GQ428227	GQ428257	GQ428287	This study
9567-98	harveyi	GQ428234	GQ428264	GQ428294	This study
2415-05	harveyi	GQ428232	GQ428262	GQ428292	This study
74F	harveyi	GQ428220	GQ428250	GQ428280	This study
PA2	harveyi	GQ428243	GQ428273	GQ428303	This study
1DA3	harveyi	GQ496610	GQ496611	GQ496612	This study
9078-83	harveyi	GQ428233	GQ428263	GQ428293	This study
HY01	harveyi	AAWP01000236	AAWP01000028	AAWP01000102	GenBank
CAIM 115	campbellii	www.taxvibrio.lncc.br/			(Thompson et al., 2007)
CAIM 198	campbellii	www.taxvibrio.lncc.br/			(Thompson et al., 2007)
CAIM 519T	campbellii	GQ428246	GQ428276	GQ428306	This study
CAIM 1500	campbellii	www.taxvibrio.lncc.br/			(Thompson et al., 2007)
2SA4	campbellii	GQ428217	GQ428247	GQ428277	This study
42A	campbellii	GQ496613	GQ496614	GQ496615	This study
CAIM 577T*	rotiferianus	www.taxvibrio.lncc.br/			(Thompson et al., 2007)
CAIM 994	rotiferianus	www.taxvibrio.lncc.br/			(Thompson et al., 2007)
1975	rotiferianus	www.taxvibrio.lncc.br/			(Thompson et al., 2007)
F5828	parahaemolyticus	GQ428239	GQ428269	GQ428299	This study
RIMD2210633**	parahaemolyticus	467095-467772	28451338-2844220	1070274-1070959	(Makino et al., 2003)
40B	alginolyticus	GQ428219	GQ428249	GQ428279	This study
R-1249	alginolyticus	GQ428244	GQ428274	GQ428304	This study
Strain	Assigned species	rpoD	rctB	toxR	Reference
ATCC BAA-1116	harveyi	1890109-1890888	2154980-2155584	1392404-1392937	This study
HY01	harveyi	AAWP01000033	AAWP01000020	AAWP01000030	GenBank
AND4	campbellii	NZ_ABGR01000011	NZ_ABGR01000003	NZ_ABGR01000010	GenBank
*Also known as strain LMG 21460T. **V. parahaemolyticus RIMD2210633 chromosome I (BA000031.2) coordinates that correspond to the sequences used. All sequences used in the rpoD-rctB-toxR MLSA (with the exception sequences derived from strains BAA-1116, HY01 and AND4) were downloaded from the ‘Taxonomy of the Vibrios’ database (www.taxvibrio.lncc.br/) and originally generated by J. Pascual et al. (…
